# Supplementary material for: Access to and Use of Health Services by Older Men and Women Experiencing Frailty and Ageing in Place Alone in Italy
Source: Healthcare (Basel). 2025 Oct 23;13(21):2684. doi: 10.3390/healthcare13212684 (PMC12607741; doi:10.3390/healthcare13212684)
Supplement: Supplementary file 1 [file healthcare-13-02684-s001.zip]

Archive with 1 entries (1 files):
- healthcare-3873120-supplementary.pdf
